# Supplementary material for: Apparent absence of avian malaria and malaria-like parasites in northern blue-footed boobies breeding on Isla Isabel
Source: Sci Rep. 2022 Apr 27;12:6892. doi: 10.1038/s41598-022-11075-1 (PMC9046203; doi:10.1038/s41598-022-11075-1)
Supplement: Supplementary file 1 — Dataset S1. [file 41598_2022_11075_MOESM1_ESM.csv]

ID	sex	clutch.size	brood.size	sampling.date	Plasmodium spp.	Haemoproteus spp.	Leucocytozoon spp.
1	F	3	0	29/03/2019	0	0	0
2	M	2	0	29/03/2019	0	0	0
3	F	1	0	29/03/2019	0	0	0
4	M	2	0	29/03/2019	0	0	0
R999	F	2	0	30/03/2019	0	0	0
U325	M	0	1	31/03/2019	0	0	0
U524	F	0	1	31/03/2019	0	0	0
R472	M	0	1	31/03/2019	0	0	0
5	F	0	1	31/03/2019	0	0	0
6	M	0	1	31/03/2019	0	0	0
P264	M	0	1	01/04/2019	0	0	0
U415	F	0	1	01/04/2019	0	0	0
7	M	0	1	01/04/2019	0	0	0
8	F	0	1	02/04/2019	0	0	0
9	F	0	1	02/04/2019	0	0	0
10	M	0	1	02/04/2019	0	0	0
U995	F	0	2	02/04/2019	0	0	0
R881	M	0	2	02/04/2019	0	0	0
R579	F	1	1	03/04/2019	0	0	0
R306	M	1	1	04/04/2019	0	0	0
11	M	3	0	04/04/2019	0	0	0
W418	M	2	0	04/04/2019	0	0	0
12	F	2	0	04/04/2019	0	0	0
U830	F	1	0	04/04/2019	0	0	0
N181	M	1	0	04/04/2019	0	0	0
13	M	2	0	04/04/2019	0	0	0
14	M	2	0	04/04/2019	0	0	0
15	F	2	0	04/04/2019	0	0	0
T321	F	2	0	05/04/2019	0	0	0
U954	F	2	0	05/04/2019	0	0	0
16	M	2	0	05/04/2019	0	0	0
17	M	2	0	05/04/2019	0	0	0
U702	F	0	2	05/04/2019	0	0	0
R770	F	2	0	06/04/2019	0	0	0
R751	M	2	0	06/04/2019	0	0	0
M635	F	2	0	06/04/2019	0	0	0
18	M	2	0	06/04/2019	0	0	0
R650	F	2	0	06/04/2019	0	0	0
19	M	2	0	06/04/2019	0	0	0
20	F	2	0	06/04/2019	0	0	0
T978	F	0	1	06/04/2019	0	0	0
U805	M	0	1	06/04/2019	0	0	0
21	M	0	2	06/04/2019	0	0	0
S051	F	0	1	07/04/2019	0	0	0
22	F	0	1	07/04/2019	0	0	0
U480	M	0	1	07/04/2019	0	0	0
T057	M	0	1	07/04/2019	0	0	0
P570	F	0	1	07/04/2019	0	0	0
S756	M	0	1	07/04/2019	0	0	0
23	F	0	1	07/04/2019	0	0	0
R712	F	2	0	07/04/2019	0	0	0
24	M	2	0	08/04/2019	0	0	0
i01	M	1	1	08/04/2019	0	0	0
S571	M	1	0	08/04/2019	0	0	0
i02	F	2	0	08/04/2019	0	0	0
25	M	2	0	09/04/2019	0	0	0
26	F	0	1	09/04/2019	0	0	0
27	M	0	1	13/04/2019	0	0	0
X123	F	0	1	13/04/2019	0	0	0
S894	M	2	0	13/04/2019	0	0	0
28	F	2	0	13/04/2019	0	0	0
29	F	2	0	13/04/2019	0	0	0
30	M	2	0	13/04/2019	0	0	0
M952	M	0	1	14/04/2019	0	0	0
