# Supplementary material for: Apparent absence of avian malaria and malaria-like parasites in northern blue-footed boobies breeding on Isla Isabel
Source: Sci Rep. 2022 Apr 27;12:6892. doi: 10.1038/s41598-022-11075-1 (PMC9046203; doi:10.1038/s41598-022-11075-1)
Supplement: Supplementary file 2 — Supplementary Information. [file 41598_2022_11075_MOESM2_ESM.txt]

README
Absence_of_blood_parasites_Isla_Isabel_blue_footed_boobies.csv DATASET
64 adult blue-footed boobies (Sula nebouxii) with a clutch or brood were screened for the presence of blood parasites beloging to genera Plasmodium,
Haemoproteus and Leucozytozoon on Isla Isabel, Mexico. Presence of blood parasites was assessed by visual inspection of
blood smears and PCR-based detection methods to amplify a 478 bp fragment of the mitochondrial cytochrome b. 
None of the 64 blood samples of blue-booted boobies showed evidence of parasite presence/amplification. Absence of blood
parasites is denoted as "0" in the dataset.
